# Supplementary material for: Depressed Mood as a Significant Risk Factor for Gynecological Cancer Aggravation
Source: Int J Environ Res Public Health. 2023 Oct 2;20(19):6874. doi: 10.3390/ijerph20196874 (PMC10573065; doi:10.3390/ijerph20196874)
Supplement: Supplementary file 1 [file ijerph-20-06874-s001.zip]

Archive with 1 entries (1 files):
- ijerph-2584421-supplementary.pdf
